# Supplementary material for: A meta-analysis with systematic review: Efficacy and safety of immune checkpoint inhibitors in patients with advanced gastric cancer
Source: Front Oncol. 2022 Oct 31;12:908026. doi: 10.3389/fonc.2022.908026 (PMC9660259; doi:10.3389/fonc.2022.908026)
Supplement: Supplementary file 4 [file Table_1.xlsx]

## Sheet: Sheet1
Supplementary Table 1: Risk of Bias assessment table
		Low risk	Some concerns
	Randomization process	100	0
	Deviations from intended interventions	85.7	14.3
	Mising outcome data	100	0
	Measurement of the outcome	100	0
	Selection of the reported result	100	0
	Overall Bias	85.7	14.3
