# Supplementary material for: A meta-analysis with systematic review: Efficacy and safety of immune checkpoint inhibitors in patients with advanced gastric cancer
Source: Front Oncol. 2022 Oct 31;12:908026. doi: 10.3389/fonc.2022.908026 (PMC9660259; doi:10.3389/fonc.2022.908026)
Supplement: Supplementary file 5 [file Table_2.xlsx]

## Sheet: Sheet1
Supp Table 2: Summary of the risk of bias assessment of trials included in the meta-analysis
Study ID	Randomization process	Deviations from intended interventions	Missing outcome data	Measurement of the outcome	Selection of the reported result	Overall
NCT02625623
NCT02267343
NCT02370498
NCT02494583
NCT02625610
NCT02872116
NCT02746796
		Low risk
		Some concerns
		High risk
