# Supplementary material for: A meta-analysis with systematic review: Efficacy and safety of immune checkpoint inhibitors in patients with advanced gastric cancer
Source: Front Oncol. 2022 Oct 31;12:908026. doi: 10.3389/fonc.2022.908026 (PMC9660259; doi:10.3389/fonc.2022.908026)
Supplement: Supplementary file 6 [file Table_3.xlsx]

## Sheet: Sheet2
Supplementary Table 3: Systematic review demonstrating meta-analyses studies conducted to assess the immunotherapy agent outcomes in advanced gastric cancer
PMID	32869544	31764833	35364261	31936762	33460964	33618535
Authors	Kundel Y et al	Wang BC et al	Dubois et al	Roviello et al	Pietrantonio et al	Chen et al
Journal/Book	Cancer Medicine	Medicine	Cancers (Basel)	International Journal of Science	ESMO Open	Cancer Control
Publication Year	2020	2020	2022	2020	2021	2021
Disease Type	gastric or gastroesophageal junction adenocarcinoma	gastric or gastroesophageal junction cancer	gastric or gastroesophageal junction cancer in first line treatment setting	gastric or gastroesophageal junction cancer	Gastric Cancerr	gastric or gastroesophageal junction cancer
Number of Clinical Trials included	5	5	8	3	4	4
Trial Outcome	OS and PFS	Primary outcomes: OS, and PFS. Secondary outcomes: ORR, DCR and adverse events	Primary outcome: Efficacy of immune checkpoint inhibitors in unselected and PD-L1 stratified G/GEJ cancer	Primary outcomes: OS	Primary outcomes: MSI on OS	Primary outcomes: 6, 12 and 18-month OS Secondary outcomes: 3 and 18--month PFS, ORR, and adverse events
PFS (Number of trials included in final analysis)	5	2	4	NR	NR	4
PFS	HR: 1.18, 95% CI: 0.81-1.71, P = 0.39	HR: 1.58, 95% CI: 1.38–1.81, P<.001	HR: 0.71, 95% CI: 0.65–0.77, P<.00001	NR	NR	3-month PFS - OR: 1.05, 95% CI: 0.36–3.06, P=0.92 and 18-month PFS - OR: 1.44, 95% CI: 0.98–2.12, P=0.07
OS (Number of trials included in final analysis)	5	2	4	3	NR	4
OS	PD-1 inhibitors: HR: 0.77, 95% CI 0.62-0.96; PD-L1 inhibitors: HR: 0.99, 95% 0.83-1.20	HR: 1.01, 95% CI: 0.88–1.15, P= 0.93	HR: 0.79, 95% CI: 0.73–0.87, P<.00001	HR: 0.81, 95% CI: 0.63–1.04, P=0.10	NR	6-month OS - OR: 1.01, 95% CI: 0.75–1.35, P=0.96 and 12-month OS - OR: 1.67, 95% CI: 1.31–2.12, P<0.0001. and 18-month OS - OR: 1.98, 95% CI: 1.39–2.81, P=0.0001
OS Effect of PD-L1 reported	OS (HR = 0.86, 95% CI 0.74-1.01, P = .06)	NR	Benefit across all PD-L1 subgroups	PD-L1 positive: HR: 0.82, 95% CI: 0.67–0.99, P=0.04	NR	NR
OS Effect of MSI reported	OS (HR = 0.33, 95% CI 0.17-0.64, P = .001)	NR	NR	NR	OS (HR = 0.34, 95% CI 0.21-0.54, P = .001)	NR
OS Effect of TMB reported	NR	NR	NR	NR	NR	NR
DOI	10.1002/cam4.3417	10.1097/MD.0000000000018054	10.1016/j.critrevonc.2022.103674	10.3390/ijms21020448	10.1016/j.esmoop.2020.100036	10.1177/1073274821997430
